# Supplementary material for: Transcriptomic profiling of a chicken lung epithelial cell line (CLEC213) reveals a mitochondrial respiratory chain activity boost during influenza virus infection
Source: PLoS One. 2017 Apr 25;12(4):e0176355. doi: 10.1371/journal.pone.0176355 (PMC5404788; doi:10.1371/journal.pone.0176355)
Supplement: S1 Table — (XLSX) [file pone.0176355.s001.xlsx]

## Sheet: Feuil1
		GeneID	Forward primer (5'-->3')	Reverse primer (5'-->3')
β Actin	actin, beta	396526	TGCTACGTCGCACTGGATTT	AAAGATGGCTGGAAGAGGGC
IL6	interleukin 6	395337	CCTGTTCGCCTTTCAGACCT	GCCAGGTGCTTTGTGCTGTA
CytB	cytochrome b	807641	ACCCTAGTAGAGTGAGCCTGAG	CGTGTAGGAAGGTGAGGTGG
Cox 1	cytochrome c oxidase subunit I	807639	GAGACCCAATCCTATACCAACACC	ATCCGATTGACAGTATGGCTCAG
Cox 2	cytochrome c oxidase subunit II	807635	ATCCTACCCGCTATTGTCCTAGTC	AGGTTCAGTATCATTGGTGTCCGA
Cox 3	cytochrome c oxidase subunit III	807637	AGCCTTCTTCCACTCAAGCCT	CGGTTTCCTTCTGTGATGCTGTG
Cox4I1	cytochrome c oxidase subunit IV isoform 1	415826	GACCGCTTTGTCCGTTGATG	GATGAGGCCAGATACGCCAA
Cox7A2	cytochrome c oxidase subunit VIIa polypeptide 2	772260	TGGCCTCCCCGTGTATCTTA	CTTCTTGGGCATTGAAGCCA
ND1	NADH dehydrogenase subunit 1	807636	CCTAGCACTACTCCTAGCCCT	ATGAGATTGTTTGTGCGACGG
ND2	NADH dehydrogenase subunit 2	807645	ACATTACACAACTAAACCACCCGA	GAGTAGTAGGGCAGTGATTAGGGA
ND3	NADH dehydrogenase subunit 3	807638	CACCACTATCATCGCCCTCC	TCTGCTCATTCTAAGCCGCC
ND4	NADH dehydrogenase subunit 4	807643	ATCACACGCTGAGGAAACCA	CTTGTTCAGGAGGCAGGTAGG
ND5	NADH dehydrogenase subunit 5	807642	CTAATCCTAGCCGCCACAGG	GGGTTGGGCCTTCTATTGCT
ATP6	ATP synthase F0 subunit 6	807646	CACCTTCACCCCAACTACCC	CGCAGGCCTGTTAGTAAGGT
P2X7	purinergic receptor P2X7	771952	CCGTTTTCCGAGTGTTGGAC	TCAGGGTAACGCGAACTGAG
M1 IAV	matrix protein 1 Influenza A virus	CY014651.1	AAGACCAATCCTGTCACCTCTGA	CAAAGCGTCTACGCTGCAGTCC
